# Supplementary material for: Can audit and feedback improve health service readiness and delivery outcomes in a low-resource setting? Effectiveness results of the IDEAs strategy from central Mozambique
Source: PLOS Glob Public Health. 2025 May 12;5(5):e0004216. doi: 10.1371/journal.pgph.0004216 (PMC12068616; doi:10.1371/journal.pgph.0004216)
Supplement: S2 Appendix — This Excel sheet displays the results of the unadjusted and adjusted statistical analysis for all ten service delivery outcomes. (XLSX) [file pgph.0004216.s004.xlsx]

## Sheet: Sheet1
	Second-to-fifth antitetanic vaccine - Unadjusted						Fourth dose of IPTP - Unadjusted						Fourth+ antenatal visits - Unadjusted						Management 3rd stage of labor - Unadjusted						First postpartum appointments - Unadjusted
	Parameter	IRR	95% CI	p			Parameter	IRR	95% CI	p			Parameter	IRR	95% CI	p			Parameter	IRR	95% CI	p			Parameter	IRR	95% CI	p
	(Intercept)	64.0476	[59.1172, 69.3891]	< .001			(Intercept)	30.075	[29.2350, 30.9392]	< .001			(Intercept)	34.3855	[31.3423, 37.7242]	< .001			(Intercept)	58.8043	[54.3701, 63.6001]	< .001			(Intercept)	48.3423	[43.8150, 53.3374]	< .001
	pre-intervention	1.0071	[ 1.0025, 1.0118]	0.003			pre-intervention	1.0067	[ 1.0055, 1.0078]	< .001			pre-intervention	1.0032	[ 0.9979, 1.0086]	0.231			pre-intervention	1.0127	[ 1.0089, 1.0166]	< .001			pre-intervention	0.9993	[ 0.9933, 1.0054]	0.827
	intervention	0.9983	[ 0.9932, 1.0035]	0.525			intervention	1.0092	[ 1.0079, 1.0104]	< .001			intervention	1.012	[ 1.0060, 1.0180]	< .001			intervention	0.9902	[ 0.9859, 0.9944]	< .001			intervention	1.0017	[ 0.9950, 1.0085]	0.617
	post-intervention	0.9939	[ 0.9895, 0.9984]	0.007			post-intervention	0.9878	[ 0.9870, 0.9886]	< .001			post-intervention	0.994	[ 0.9891, 0.9990]	0.018			post-intervention	1.0023	[ 0.9985, 1.0062]	0.235			post-intervention	1.0058	[ 0.9994, 1.0123]	0.077
	treatment [1]	0.8925	[ 0.8294, 0.9604]	0.002			treatment [1]	1.2603	[ 1.2390, 1.2819]	< .001			treatment [1]	1.1703	[ 1.0771, 1.2717]	< .001			treatment [1]	0.8542	[ 0.8043, 0.9072]	< .001			treatment [1]	0.6917	[ 0.6289, 0.7607]	< .001
	pre-intervention*treatment	1	[ 0.9919, 1.0082]	0.992			pre-intervention*treatment	0.9984	[ 0.9966, 1.0003]	0.096			pre-intervention*treatment	1.006	[ 0.9968, 1.0153]	0.205			pre-intervention*treatment	1.0013	[ 0.9946, 1.0081]	0.706			pre-intervention*treatment	0.9884	[ 0.9777, 0.9992]	0.035
	intervention*treatment	0.9981	[ 0.9891, 1.0072]	0.686			intervention*treatment	0.9946	[ 0.9926, 0.9967]	< .001			intervention*treatment	0.9883	[ 0.9783, 0.9985]	0.024			intervention*treatment	0.9981	[ 0.9905, 1.0057]	0.62			intervention*treatment	0.9918	[ 0.9797, 1.0041]	0.192
	post-intervention*treatment	1.0023	[ 0.9945, 1.0101]	0.566			post-intervention*treatment	1.0091	[ 1.0077, 1.0106]	< .001			post-intervention*treatment	1.0025	[ 0.9938, 1.0112]	0.579			post-intervention*treatment	1.0009	[ 0.9941, 1.0078]	0.789			post-intervention*treatment	1.0213	[ 1.0081, 1.0346]	0.001
	Second-to-fifth antitetanic vaccine - Adjusted						Fourth dose of IPTP - Adjusted						Fourth+ antenatal visits - Adjusted						Management 3rd stage of labor - Adjusted						First postpartum appointments - Adjusted
	Parameter	IRR	95% CI	p			Parameter	IRR	95% CI	p			Parameter	IRR	95% CI	p			Parameter	IRR	95% CI	p			Parameter	IRR	95% CI	p
	(Intercept)	4.1063	[3.2857, 5.1317]	< .001			(Intercept)	0.6928	[0.5312,0.9034]	0.007			(Intercept)	0.8785	[0.6816,1.1324]	0.317			(Intercept)	2.1569	[1.7810,2.6123]	< .001			(Intercept)	18.5248	[13.2512, 25.8973]	< .001
	pre-intervention	1.0057	[1.0012, 1.0102]	0.013			pre-intervention	1.0022	[0.9968,1.0076]	0.424			pre-intervention	1.0024	[0.9972,1.0076]	0.367			pre-intervention	1.0106	[1.0071,1.0140]	< .001			pre-intervention	1.0012	[ 0.9952, 1.0072]	0.698
	intervention	1.0008	[0.9956, 1.0061]	0.765			intervention	1.0167	[1.0102,1.0231]	< .001			intervention	1.0128	[1.0068,1.0189]	< .001			intervention	0.9939	[0.9899,0.9979]	0.003			intervention	1.0022	[ 0.9951, 1.0093]	0.551
	post-intervention	0.9927	[0.9886, 0.9968]	< .001			post-intervention	0.9864	[0.9816,0.9913]	< .001			post-intervention	0.9928	[0.9882,0.9975]	0.003			post-intervention	1.0004	[0.9971,1.0037]	0.815			post-intervention	1.0006	[ 0.9946, 1.0067]	0.846
	treatment [1]	0.881	[0.8228, 0.9434]	< .001			treatment [1]	1.1252	[1.0363,1.2218]	0.005			treatment [1]	1.0995	[1.0168,1.1889]	0.017			treatment [1]	0.8602	[0.8165,0.9062]	< .001			treatment [1]	0.7959	[ 0.7268, 0.8716]	< .001
	pre-intervention*treatment	0.9988	[0.9914, 1.0064]	0.76			pre-intervention*treatment	0.9967	[0.9877,1.0057]	0.472			pre-intervention*treatment	1.0044	[0.9959,1.0130]	0.314			pre-intervention*treatment	1.0011	[0.9954,1.0069]	0.702			pre-intervention*treatment	0.9867	[ 0.9767, 0.9968]	0.01
	intervention*treatment	0.9996	[0.9912, 1.0080]	0.918			intervention*treatment	0.9976	[0.9876,1.0077]	0.643			intervention*treatment	0.9905	[0.9812,1.0087]	0.087			intervention*treatment	0.9978	[0.9914,1.0043]	0.511			intervention*treatment	0.9929	[ 0.9814, 1.0044]	0.225
	post-intervention*treatment	1.0017	[0.9946, 1.0089]	0.639			post-intervention*treatment	1.0068	[0.9983,1.0153]	0.118			post-intervention*treatment	1.002	[0.9939,1.0101]	0.634			post-intervention*treatment	1.0023	[0.9965,1.0081]	0.432			post-intervention*treatment	1.022	[ 1.0096, 1.0345]	< .001
	location [Urban]	1.1747	[1.0570, 1.3055]	0.003			location [Urban]	1.2952	[1.1372,1.4751]	< .001			location [Urban]	1.2476	[1.1021,1.4123]	< .001			location [Urban]	1.213	[1.0767,1.3665]	0.001			location [Urban]	0.9003	[ 0.7368, 1.1001]	0.304
	type of facility [urban center]	1.6113	[1.4395, 1.8036]	< .001			type of facility [urban center]	1.3265	[1.1549,1.5235]	< .001			type of facility [urban center]	1.54	[1.3497,1.7570]	< .001			type of facility [urban center]	1.4336	[1.2651,1.6244]	< .001			type of facility [urban center]	1.4577	[ 1.1827, 1.7966]	< .001
	type of facility [district hospital]	1.4954	[1.3748, 1.6266]	< .001			type of facility [district hospital]	1.4277	[1.2914,1.5783]	< .001			type of facility [district hospital]	1.4448	[1.3126,1.5903]	< .001			type of facility [district hospital]	1.2221	[1.1385,1.3117]	< .001			type of facility [district hospital]	1.5808	[ 1.3928, 1.7941]	< .001
	type of facility [rural hospital]	1.7939	[1.6692, 1.9279]	< .001			type of facility [rural hospital]	2.1128	[1.9369,2.3047]	< .001			type of facility [rural hospital]	2.2184	[2.0433,2.4085]	< .001			type of facility [rural hospital]	1.521	[1.4387,1.6080]	< .001			type of facility [rural hospital]	1.2508	[ 1.1300, 1.3845]	< .001
	type of facility [health post]	0.7968	[0.7454, 0.8518]	< .001			type of facility [health post]	0.6633	[0.6130,0.7178]	< .001			type of facility [health post]	0.735	[0.6826,0.7915]	< .001			type of facility [health post]	0.9547	[0.8742,1.0426]	0.302			type of facility [health post]	0.7832	[ 0.6944, 0.8834]	< .001
	gdp usd [log]	0.9479	[0.9164, 0.9805]	0.002			gdp usd [log]	1.1637	[1.1179,1.2114]	< .001			gdp usd [log]	1.1078	[1.0662,1.1511]	< .001			gdp usd [log]	0.9015	[0.8770,0.9267]	< .001			gdp usd [log]	0.615	[ 0.5838, 0.6478]	< .001
	Covid period [1]	0.9735	[0.9432, 1.0047]	0.095			Covid period [1]	0.9445	[0.9095,0.9808]	0.003			Covid period [1]	1.0063	[0.9710,1.0429]	0.73			Covid period [1]	0.9648	[0.9406,0.9896]	0.006			Covid period [1]	0.9411	[ 0.8972, 0.9871]	0.013
	Catchment area [log]	1.3406	[1.3266, 1.3547]	< .001			Catchment area [log]	1.3247	[1.3082,1.3413]	< .001			Catchment area [log]	1.3456	[1.3297,1.3617]	< .001			Catchment area [log]	1.4571	[1.4441,1.4702]	< .001			Catchment area [log]	1.433	[ 1.4113, 1.4550]	< .001
	Sine (cycles of 12 months)	0.986	[0.9755, 0.9967]	0.01			Sine (cycles of 12 months)	0.9875	[0.9749,1.0002]	0.053			Sine (cycles of 12 months)	0.9894	[0.9774,1.0016]	0.088			Sine (cycles of 12 months)	0.9728	[0.9644,0.9812]	< .001			Sine (cycles of 12 months)	0.9799	[ 0.9646, 0.9955]	0.012
	Cosine (cycles of 12 months)	1.0208	[1.0099, 1.0318]	< .001			Cosine (cycles of 12 months)	1.0282	[1.0151,1.0413]	< .001			Cosine (cycles of 12 months)	1.0249	[1.0125,1.0374]	< .001			Cosine (cycles of 12 months)	1.0007	[0.9923,1.0092]	0.871			Cosine (cycles of 12 months)	1.0187	[ 1.0029, 1.0347]	0.02
	Fully vaccinated children - Unadjusted						First child at-risk appointment - Unadjusted						First PCR tests - Unadjusted						New users of contraceptives - Unadjusted						Starters of long-lasting contraceptives - Unadjusted
	Parameter	IRR	95% CI	p			Parameter	IRR	95% CI	p			Parameter	IRR	95% CI	p			Parameter	IRR	95% CI	p			Parameter	IRR	95% CI	p
	(Intercept)	63.8689	[59.0102, 69.1278]	< .001			(Intercept)	6.6692	[5.9481,7.4777]	< .001			(Intercept)	3.7295	[3.1299, 4.4440]	< .001			(Intercept)	116.188	[105.5137, 127.9423]	< .001			(Intercept)	80.1756	[72.6116, 88.5276]	< .001
	pre-intervention	1.0069	[ 1.0023, 1.0115]	0.003			pre-intervention	1.0374	[1.0302,1.0446]	< .001			pre-intervention	1.0148	[1.0063,1.0233]	< .001			pre-intervention	1.0423	[ 1.0366, 1.0480]	< .001			pre-intervention	1.0372	[ 1.0308, 1.0436]	< .001
	intervention	0.9936	[ 0.9886, 0.9987]	0.014			intervention	0.9697	[0.9623,0.9772]	< .001			intervention	0.991	[0.9818,1.0002]	0.056			intervention	0.9553	[ 0.9495, 0.9612]	< .001			intervention	0.9627	[ 0.9560, 0.9694]	< .001
	post-intervention	0.9997	[ 0.9951, 1.0043]	0.908			post-intervention	1.0002	[0.9938,1.0066]	0.953			post-intervention	0.9983	[0.9903,1.0063]	0.669			post-intervention	1.0116	[ 1.0058, 1.0175]	< .001			post-intervention	0.98	[ 0.9737, 0.9863]	< .001
	treatment [1]	0.8688	[ 0.8098, 0.9321]	< .001			treatment [1]	1.3497	[1.2125,1.5024]	< .001			treatment [1]	1.2984	[1.1385,1.4808]	< .001			treatment [1]	0.8942	[ 0.8213, 0.9734]	0.01			treatment [1]	0.7561	[ 0.6876, 0.8315]	< .001
	pre-intervention*treatment	0.9972	[ 0.9894, 1.0052]	0.493			pre-intervention*treatment	0.9597	[0.9484,0.9712]	< .001			pre-intervention*treatment	0.977	[0.9629,0.9913]	0.002			pre-intervention*treatment	1.0336	[ 1.0238, 1.0435]	< .001			pre-intervention*treatment	1.0552	[ 1.0440, 1.0665]	< .001
	intervention*treatment	1.0027	[ 0.9939, 1.0117]	0.546			intervention*treatment	1.0474	[1.0336,1.0613]	< .001			intervention*treatment	1.0192	[1.0028,1.0359]	0.022			intervention*treatment	0.9507	[ 0.9406, 0.9609]	< .001			intervention*treatment	0.9349	[ 0.9237, 0.9462]	< .001
	post-intervention*treatment	1.0014	[ 0.9935, 1.0095]	0.723			post-intervention*treatment	0.9983	[0.9874,1.0093]	0.758			post-intervention*treatment	1.0183	[1.0040,1.0328]	0.012			post-intervention*treatment	1.0138	[ 1.0037, 1.0240]	0.008			post-intervention*treatment	1.0253	[ 1.0140, 1.0368]	< .001
	Fully vaccinated children - Adjusted						First child at-risk appointment - Adjusted						First PCR tests -Adjusted						New users of contraceptives - Adjusted						Starters of long-lasting contraceptives - Adjusted
	Parameter	IRR	95% CI	p			Parameter	IRR	95% CI	p			Parameter	IRR	95% CI	p			Parameter	IRR	95% CI	p			Parameter	IRR	95% CI	p
	(Intercept)	1.6177	[1.2940, 2.0224]	< .001			(Intercept)	0.3738	[0.2722, 0.5135]	< .001			(Intercept)	2.6314	[1.7388, 3.9820]	< .001			(Intercept)	11.8538	[8.8614, 15.8566]	< .001			(Intercept)	0.8972	[0.6452, 1.2477]	0.519
	pre-intervention	1.0035	[0.9991, 1.0078]	0.117			pre-intervention	1.0426	[1.0359, 1.0493]	< .001			pre-intervention	1.016	[1.0087, 1.0234]	< .001			pre-intervention	1.0449	[1.0393, 1.0506]	< .001			pre-intervention	1.0373	[1.0309, 1.0438]	< .001
	intervention	0.9988	[0.9937, 1.0039]	0.65			intervention	0.964	[0.9569, 0.9712]	< .001			intervention	0.993	[0.9847, 1.0015]	0.107			intervention	0.9566	[0.9505, 0.9626]	< .001			intervention	0.9639	[0.9569, 0.9709]	< .001
	post-intervention	0.998	[0.9938, 1.0021]	0.339			post-intervention	0.9955	[0.9899, 1.0013]	0.126			post-intervention	0.9902	[0.9837, 0.9967]	0.003			post-intervention	1.0009	[0.9954, 1.0064]	0.753			post-intervention	0.9738	[0.9677, 0.9799]	< .001
	treatment [1]	0.8195	[0.7685, 0.8740]	< .001			treatment [1]	1.2664	[1.1504, 1.3941]	< .001			treatment [1]	1.3431	[1.2026, 1.5001]	< .001			treatment [1]	0.9946	[0.9162, 1.0798]	0.898			treatment [1]	0.7059	[0.6430, 0.7748]	< .001
	pre-intervention*treatment	0.997	[0.9899, 1.0041]	0.406			pre-intervention*treatment	0.9521	[0.9421, 0.9622]	< .001			pre-intervention*treatment	0.9786	[0.9669, 0.9903]	< .001			pre-intervention*treatment	1.0292	[1.0201, 1.0385]	< .001			pre-intervention*treatment	1.0525	[1.0418, 1.0634]	< .001
	intervention*treatment	1.0038	[0.9958, 1.0119]	0.353			intervention*treatment	1.0572	[1.0449, 1.0697]	< .001			intervention*treatment	1.0187	[1.0052, 1.0323]	0.007			intervention*treatment	0.9545	[0.9450, 0.9642]	< .001			intervention*treatment	0.9388	[0.9280, 0.9497]	< .001
	post-intervention*treatment	1.0013	[0.9941, 1.0086]	0.716			post-intervention*treatment	0.9986	[0.9890, 1.0083]	0.781			post-intervention*treatment	1.0161	[1.0044, 1.0278]	0.007			post-intervention*treatment	1.0135	[1.0040, 1.0231]	0.005			post-intervention*treatment	1.0226	[1.0118, 1.0336]	< .001
	location [Urban]	0.9463	[0.8541, 1.0485]	0.292			location [Urban]	1.6945	[1.4629, 1.9629]	< .001			location [Urban]	1.2967	[1.1056, 1.5207]	0.001			location [Urban]	1.0499	[0.9238, 1.1934]	0.456			location [Urban]	1.5085	[1.2995, 1.7510]	< .001
	type of facility [urban center]	1.9054	[1.7084, 2.1251]	< .001			type of facility [urban center]	2.4048	[2.0575, 2.8108]	< .001			type of facility [urban center]	4.5535	[3.8384, 5.4017]	< .001			type of facility [urban center]	1.7844	[1.5542, 2.0488]	< .001			type of facility [urban center]	1.1514	[0.9810, 1.3513]	0.084
	type of facility [district hospital]	1.6169	[1.4817, 1.7644]	< .001			type of facility [district hospital]	1.5585	[1.3944, 1.7420]	< .001			type of facility [district hospital]	1.2822	[1.1405, 1.4414]	< .001			type of facility [district hospital]	1.7559	[1.5758, 1.9565]	< .001			type of facility [district hospital]	1.5192	[1.3408, 1.7213]	< .001
	type of facility [rural hospital]	1.6312	[1.5050, 1.7679]	< .001			type of facility [rural hospital]	2.3943	[2.1750, 2.6357]	< .001			type of facility [rural hospital]	2.6075	[2.3296, 2.9185]	< .001			type of facility [rural hospital]	1.8635	[1.6908, 2.0538]	< .001			type of facility [rural hospital]	1.8388	[1.6467, 2.0533]	< .001
	type of facility [health post]	0.6408	[0.6022, 0.6817]	< .001			type of facility [health post]	0.6986	[0.6331, 0.7708]	< .001			type of facility [health post]	1.0487	[0.9187, 1.1971]	0.481			type of facility [health post]	0.6045	[0.5595, 0.6531]	< .001			type of facility [health post]	0.6098	[0.5595, 0.6645]	< .001
	Covid period [1]	1.0202	[0.9866, 1.0549]	0.241			gdp usd [log]	0.9606	[0.9158, 1.0075]	0.098			gdp usd [log]	0.518	[0.4867, 0.5513]	< .001			gdp usd [log]	0.7448	[0.7128, 0.7781]	< .001			gdp usd [log]	1.0858	[1.0332, 1.1412]	0.001
	gdp usd [log]	0.9386	[0.9092, 0.9688]	< .001			Covid period [1]	1.0369	[0.9932, 1.0824]	0.099			Covid period [1]	0.9063	[0.8611, 0.9539]	< .001			Covid period [1]	0.912	[0.8761, 0.9494]	< .001			Covid period [1]	0.9668	[0.9233, 1.0122]	0.15
	Catchment area [log]	1.4152	[1.4005, 1.4300]	< .001			Catchment area [log]	1.336	[1.3170, 1.3554]	< .001			Catchment area [log]	1.4604	[1.4343, 1.4870]	< .001			Catchment area [log]	1.457	[1.4376, 1.4766]	< .001			Catchment area [log]	1.4749	[1.4524, 1.4979]	< .001
	Sine (cycles of 12 months)	0.991	[0.9804, 1.0017]	0.099			Sine (cycles of 12 months)	0.9304	[0.9167, 0.9443]	< .001			Sine (cycles of 12 months)	0.9442	[0.9280, 0.9606]	< .001			Sine (cycles of 12 months)	1.0718	[1.0575, 1.0863]	< .001			Sine (cycles of 12 months)	1.0551	[1.0387, 1.0717]	< .001
	Cosine (cycles of 12 months)	1.0446	[1.0335, 1.0558]	< .001			Cosine (cycles of 12 months)	1.0452	[1.0298, 1.0608]	< .001			Cosine (cycles of 12 months)	1.026	[1.0085, 1.0438]	0.003			Cosine (cycles of 12 months)	1.0929	[1.0779, 1.1080]	< .001			Cosine (cycles of 12 months)	1.1194	[1.1018, 1.1373]	< .001
